# Supplementary material for: The Evaluation of Eutectic Solvents as Catalysts for Mediating the Greener Synthesis of Poly(alkylene 2,5-furandicarboxylate)s
Source: Molecules. 2025 Dec 24;31(1):77. doi: 10.3390/molecules31010077 (PMC12786749; doi:10.3390/molecules31010077)
Supplement: Supplementary file 1 [file molecules-31-00077-s001.zip]

Archive with 1 entries (1 files):
- molecules-4014388-supplementary.pdf
